# Supplementary material for: Therapeutic Effects of a Novel Aptamer on Coronaviral Infection-Induced Lung Injury and Systemic Inflammatory Responses
Source: Cells. 2024 Feb 28;13(5):422. doi: 10.3390/cells13050422 (PMC10931054; doi:10.3390/cells13050422)
Supplement: Supplementary file 1 [file cells-13-00422-s001.zip]

Archive with 1 entries (1 files):
- cells-2855923-supplementary.pptx
